# Supplementary material for: Sleep Duration, Midday Napping, and Serum Homocysteine Levels: A Gene–Environment Interaction Study
Source: Nutrients. 2023 Jan 1;15(1):210. doi: 10.3390/nu15010210 (PMC9823917; doi:10.3390/nu15010210)
Supplement: Supplementary file 1 [file nutrients-15-00210-s001.zip]

Archive with 1 entries (1 files):
- nutrients-2078402-supplementary.pdf
